# Supplementary material for: jaw-1D: a gain-of-function mutation responsive to paramutation-like induction of epigenetic silencing
Source: J Exp Bot. 2018 Oct 20;70(2):459–68. doi: 10.1093/jxb/ery365 (PMC6322565; doi:10.1093/jxb/ery365)
Supplement: Supplementary_Table_S1 [file ery365_suppl_supplementary_table_s1.xlsx]

## Sheet: Sheet1
Supplementary Table S1. List of primers used in this study.
Primer name	Sequence 5'-3'
Primers for RT-PCR
UBQ10_5	ACGCCTGCAAAGTGACTCGAC
UBQ10_3	ACCCAACAGCTCAACACTTTCGC
MIR319A_RT_5	CGCTCGGACGCATATTACAC
MIR319A_RT_3	GAGCTCCCTTCAGTCCAATC
Primers for ChIP-PCR
UBQ10(F)	TCCTCAGGCTCCGTGGTGGT
UBQ10(R)	AGCCTCTGCTGGTCCGGAGG
FUS3(F)	ACTTTTGCTACACTTGTTCACCATG
FUS3(R)	CGCAACAAGATCTAATGCCACT
TA3(F)	AAGAGAGCTGGCAGAAGCAGTTGA
TA3(R)	ACGCCCTTTACCTTGACCTCCTTT
p1(F)	GGGAACTACCCGGTCTAAGC
p1(R)	GGAACGTGGACTTGGACACA
p2(F)	CGCTCGGACGCATATTACAC
p2(R)	GAGCTCCCTTCAGTCCAATC
p3(F)	TGCTCCTCTCTCTTCAATGACA
p3(R)	GGCCAGAAAAGCAGAAACCG
p4(F)	GTGCACATGCAATAACCGATCT
p4(R)	CTTCAGTTTGGTTACAATGATGTCT
p5(F)	ACCAAATTGTTGTAGCCAACC
p5(R)	GAGTATTAGAGTTGTTTAGTG
p6(F)	ACCAAATTGTTGTAGCCAACC
p6(R)	GCAAGTGGATTGATGTGAT
p7(F)	TGATGTGATATCTAGATCCC
p7(R)	GTCTCAATAGCCCTCTGGTC
p8(F)	CCGACAGTGGTCCCAAAGAT
p8(R)	GCTTTGAAGACGTGGTTGGA
p9(F)	GGCATGGTCATTTGTTGCCT
p9(R)	TCACCAAATTATTGCTGTCTCCA
p10(F)	CTTGATGAGACCTGCTGCGT
p10(R)	CCTGCAGGTCCCCAGATTAG
p11(F)	CATTAGCAAGGCCGGAAACG
p11(R)	GCGCTACAGTCTGACGCTAA
p12(F)	TCCGAAGCCCAACCTTTCAT
p12(R)	TCTGGGGTTCGAAATGACCG
p13(F)	CGATGTTTCGCTTGGTGGTC
p13(R)	CTTGCTCCTGCCGAGAAAGT
Primers for Bisufite sequence-PCR
S-T-35S-BiS(F)	AAATATCACATCAATCCACTT
S-T-35S-BiS(R)	AATTTTYGTTAATATGGTGGAG
Jaw-1D-35S-Bis(F)	CATCACTAAACAACTCTAATAC
Jaw-1D-35S-Bis(R)	GTGGATTGATGTGATATTTAGA
Primers for copy number detection
35S(F)	CCGACAGTGGTCCCAAAGAT
35S(R)	GCTTTGAAGACGTGGTTGGA
FUS3(F)	ACTTTTGCTACACTTGTTCACCATG
FUS3(R)	CGCAACAAGATCTAATGCCACT
TA3(F)	AAGAGAGCTGGCAGAAGCAGTTGA
TA3(R)	ACGCCCTTTACCTTGACCTCCTTT
Primers for PCR
LBb1.3	ATTTTGCCGATTTCGGAACC
FUS3(F)	CATATAGAAAGCCGCGGAGG
FUS3(R)	GTAGTCGTCGTATGTCCACC
