# Supplementary material for: jaw-1D: a gain-of-function mutation responsive to paramutation-like induction of epigenetic silencing
Source: J Exp Bot. 2018 Oct 20;70(2):459–68. doi: 10.1093/jxb/ery365 (PMC6322565; doi:10.1093/jxb/ery365)
Supplement: Supplementary_Table_S2 [file ery365_suppl_supplementary_table_s2.xlsx]

## Sheet: S2
Supplementary Table S2. Analysis of DNA methylation of CaMV35S in different mutants.
Mutant name	DNA methylation (%)
	CG	CHG	CHH
jaw-1D	1/132 (0.76%)	2/88 (2.27%)	8/660 (1.21%)
jaw-1D*	110/120 (91.67%)	68/80 (85.00%)	148/600 (24.67%)
jaw-1D*G1	118/132 (89.34%)	68/88 (77.27%)	140/660 (21.21%)
clf-29	111/120 (92.5%)	66/96 (68.75%)	114/720 (15.83%)
dcl2-1	102/120 (85.00%)	70/96 (72.92%)	100/720 (13.89%)
sdg8-1	104/110 (94.55%)	82/88 (93.18%)	169/660 (25.61%)
sde4-3	102/120 (85.00%)	88/96 (91.67%)	151/720 (20.97%)
mapkkk21	113/130 (86.92%)	78/104 (75.00%)	167/780 (21.41%)
at1g19340-1	100/110 (90.91%)	66/88 (75.00%)	150/660 (22.73%)
at1g19340-2	152/180 (84.44%)	107/144 (74.31%)	176/1080 (16.30%)
at1g19340-3	121/140 (86.43%)	79/112 (70.54%)	161/840 (19.17%)
at5g63950	140/150 (93.33%)	100/120 (83.33%)	184/900 (20.44%)
atx1-2	102/130 (78.46%)	71/104 (68.27%)	83/780 (10.64%)
at2g02090	83/110 (75.45%)	64/88 (72.73%)	106/660 (16.06%)
nap1;2-1	41/120 (34.17%)	53/96 (55.21%)	319/720 (44.31%)
ago6-2	82/130 (63.08%)	73/104 (70.19%)	161/780 (20.64%)
hyl1-2	69/110 (62.73%)	58/88 (65.91%)	161/660 (24.39%)
smc6b-1	24/130 (18.46%)	29/104 (27.89%)	187/780 (23.97%)
arid1-1	39/100 (39.00%)	23/80 (28.75%)	102/600 (17.00%)
nrpe1-12	42/120 (35.00%)	18/96 (18.75%)	75/720 (10.42%)
mpk17	13/110 (11.82%)	9/88 (10.23%)	64/660 (9.70%)
nrpd2a-2	1/120 (0.83%)	3/96 (3.13%)	14/720 (1.94%)
hdt3	49/150 (32.67%)	73/120 (60.83%)	303/900 (33.67%)
at5g07810	14/150 (9.33%)	13/120 (10.83%)	83/900 (9.22%)
